# Supplementary material for: Polygalacturonase gene family analysis identifies FcPG12 as a key player in fig (Ficus carica L.) fruit softening
Source: BMC Plant Biol. 2023 Jun 14;23:320. doi: 10.1186/s12870-023-04315-7 (PMC10265768; doi:10.1186/s12870-023-04315-7)
Supplement: Supplementary file 1 — Supplementary Material 1 [file 12870_2023_4315_MOESM1_ESM.xlsx]

## Sheet: Supplemental Table S1
	Table S1 Primers used in this study
	Gene name	Primers for qRT-PCR (5’→3’)
		Foward	Reverse
	qRT-PCR
	FcPG12	GGAACCCTAGTTGCTCCGTC	AGTTTGACGTTGTTGCAGCC
	FcERF5	TTCATTAACGGCCTCAGCGT	TAATCCGGCAGTCGGAATCG
	Construction of subcellular localization vector
	pBI121-FcPG12	AGAACACGGGGGACTCTAGAATGGCTATTCTTCCTCACCC	ATAAGGGACTGACCACCCGGCTACAAGCAACTGGAAG
	pBI121-FcERF5	AGAACACGGGGGACTCTAGAATGGCTTTAGAAGGAGCAGCT	ATAAGGGACTGACCACCCGGGACCATAAGTTGAGAATATCCGAATG
	Construction of overexpressing vector
	pGreenII 62-SK-FcPG12	CGCTCTAGAACTAGTGGATCCATGGCTATTCTTCCTCACCC	GTCGACGGTATCGATAAGCTTCTACAAGCAACTGGAAG
	pGreenII 62-SK-FcERF5	CGCTCTAGAACTAGTGGATCCATGGCTTTAGAAGGAGCAGCT	GTCGACGGTATCGATAAGCTTGACCATAAGTTGAGAATATCCGAATG
	Construction of yeast one hybrid vector
	pABAi-FcPG12	TGAAAAGCTTGAATTCGAGCTCtgataggtcatgggttgtgtcagg	CGAGGTCGACAGATCCCCGGGgagtactagggctgataattcgtgtt
	pAD-FcERF5	GCCAGTGAATTCCACCCGGGATGGCTTTAGAAGGAGCAGCT	TTCATCTGCAGCTCGAGCTCGACCATAAGTTGAGAATATCCGAATG
	Construction of dual-luciferase reporter vector
	pGreenII 0800-LUC-FcPG12	CGAGGTCGACGGTATCGagtcaacgggtcgtgttgtgt	TCTAGAACTAGTGGATCtctactagtagtagttccatggg
	pGreenII 62-SK-FcERF5	CGCTCTAGAACTAGTGGATCCATGGCTTTAGAAGGAGCAGCT	GTCGACGGTATCGATAAGCTTGACCATAAGTTGAGAATATCCGAATG

## Sheet: Supplemental Table S2
	Table S2 Information of PG genes from Microcarpa and Hispida
	Microcarpa		Hispida
	Gene ID	Gene ID	Gene ID	Gene ID
	Fm.10G0005900	Fm.11G0003830	Fh.05G0014920	Fh.01G0019480
	Fm.07G0004410	Fm.08G0016530	Fh.10G0005360	Fh.09G0006730
	Fm.13G0010260	Fm.03G0007120	Fh.04G0008710	Fh.11G0003320
	Fm.05G0018090	Fm.06G0000800	Fh.05G0014960	Fh.05G0000420
	Fm.05G0018100	Fm.05G0018080	Fh.04G0008570	Fh.04G0008720
	Fm.05G0018040	Fm.11G0003600	Fh.05G0027960	Fh.10G0000310
	Fm.13G0019670	Fm.13G0005200	Fh.01G0022150	Fh.12G0012090
	Fm.05G0018070	Fm.05G0032540	Fh.14G0008940	Fh.09G0012090
	Fm.07G0004100	Fm.05G0028900	Fh.13G0008880	Fh.04G0016100
	Fm.07G0004110	Fm.11G0006740	Fh.05G0014970	Fh.11G0006400
	Fm.07G0004120	Fm.09G0017410	Fh.05G0014940	Fh.08G0015800
	Fm.01G0014960	Fm.13G0019650	Fh.01G0013620	Fh.06G0001090
	Fm.09G0016910	Fm.09G0008140	Fh.10G0011510	Fh.14G0008950
	Fm.05G0018050	Fm.05G0001720	Fh.03G0019380	Fh.09G0013680
	Fm.10G0012460	Fm.04G0007580	Fh.10G0000650	Fh.13G0009540
	Fm.11G0003610	Fm.10G0000760	Fh.11G0003530	Fh.14G0000770
	Fm.03G0020520	Fm.12G0013780	Fh.04G0008740	Fh.05G0014950
	Fm.10G0000400	Fm.12G0012480	Fh.08G0015670	Fh.12G0013180
	Fm.08G0014690	Fm.03G0000720	Fh.10G0008700	Fh.03G0006700
	Fm.05G0031680	Fm.04G0014270	Fh.04G0008760
	Fm.04G0007560	Fm.07G0004130	Fh.04G0008730
	Fm.10G0009590	Fm.04G0007590	Fh.01G0022140
	Fm.05G0018060	Fm.05G0031690	Fh.03G0006640
	Fm.04G0007570	Fm.03G0011120	Fh.14G0008920
	Fm.04G0007610	Fm.09G0013900	Fh.08G0017250
	Fm.03G0006490	Fm.08G0014820	Fh.05G0028630
	Fm.03G0006810	Fm.01G0021180	Fh.11G0003540
	Fm.00008110	Fm.13G0005210	Fh.04G0008770
	Fm.13G0005220	Fm.05G0031670	Fh.14G0004940
	Fm.04G0007600	Fm.13G0019660	Fh.04G0008750
	Fm.13G0019680	Fm.04G0007620	Fh.03G0010560
